# Supplementary material for: HOMA-IR as a Predictor of PAI-1 Levels in Women with Severe Obesity
Source: Biomedicines. 2024 May 31;12(6):1222. doi: 10.3390/biomedicines12061222 (PMC11200361; doi:10.3390/biomedicines12061222)
Supplement: Supplementary file 1 [file biomedicines-12-01222-s001.zip]

Archive with 1 entries (1 files):
- biomedicines-3002559-supplementary.pdf
